# Supplementary material for: Parallel laboratory evolution and rational debugging reveal genomic plasticity to S. cerevisiae synthetic chromosome XIV defects
Source: Cell Genom. 2023 Nov 9;3(11):100379. doi: 10.1016/j.xgen.2023.100379 (PMC10667330; doi:10.1016/j.xgen.2023.100379)
Supplement: Table S1. Yeast strains used in this study to build and test synXIV, related to Figure 1 and STAR Methods [file mmc2.xlsx]

## Sheet: Sheet1
Table S1. Yeast strains used in this study to build and test synXIV
Strain number	Name	Genotype, plasmids	Notes	Origin
1	BY4741	MATa his3Δ1 leu2Δ0 met15Δ0 ura3Δ0	Haploid auxotrophic laboratory strain, mating type ‘a’	Euroscarf
2	BY4742	MATα his3Δ1 leu2Δ0 lys2Δ0 ura3Δ0	Haploid auxotrophic laboratory strain, mating type ‘α’	Euroscarf
3	BY4743	MATa/α, his3Δ1/ his3Δ1, leu2Δ0/ leu2Δ0, met15Δ0, lys2Δ0, ura3Δ0/ura3Δ0	Diploid used in polyploid strain verification	Euroscarf
4	BY4741 ΔLAP3	MATa his3Δ1 leu2Δ0 met15Δ0 ura3Δ0 lap3::KanMX	Base strain for megachunk G integration	Euroscarf
5	SynXIV G	BY4741 with megachunk G integrated	Contained approximately five integrations of chunks G1 and G2	This study
6	SynXIV GH	BY4741 with megachunks G to H integrated		This study
7	SynXIV GI	BY4741 with megachunks G to I integrated		This study
8	SynXIV GJ	BY4741 with megachunks G to J integrated		This study
9	SynXIV GK	BY4741 with megachunks G to K integrated		This study
10	SynXIV GL	BY4741 with megachunks G to L integrated		This study
11	SynXIV GM	BY4741 with megachunks G to M integrated		This study
12	SynXIV GN	BY4741 with megachunks G to N integrated		This study
13	SynXIV GO	BY4741 with megachunks G to O integrated	Megachunk G multiple insertions no longer present in genome sequence	This study
14	SynXIV GP	BY4741 with megachunks G to P integrated	Wild-type SUN4 locus	This study
15	SynXIV GQ	BY4741 with megachunks G to Q integrated		This study
16	SynXIV GR	BY4741 with megachunks G to R integrated		This study
17	SynXIV GS	BY4741 with megachunks G to S integrated		This study
18	SynXIV GT	BY4741 with megachunks G to T integrated		This study
19	SynXIV GU	BY4741 with megachunks G to U integrated		This study
20	SynXIV GV	BY4741 with megachunks G to V integrated		This study
21	SynXIV GW	BY4741 with megachunks G to W integrated		This study
22	SynXIV GX	BY4741 with megachunks G to X integrated	URA3 marker from chunk G4 retained to aid selection of full synthetic chromosome after meiotic cross	This study
23	SynXIV ΔDDI3	MATa his3Δ1 leu2Δ0 met15Δ0 ura3Δ0 ddi3::KanMX	Base strain for megachunk A integration	Euroscarf
24	SynXIV A	BY4741 with megachunk A integrated		This study
25	SynXIV AB	BY4741 with megachunks A to B integrated		This study
26	SynXIV AC	BY4741 with megachunks A to C integrated		This study
27	SynXIV AD	BY4741 with megachunks A to D integrated		This study
28	SynXIV AE	BY4741 with megachunks A to E integrated		This study
29	SynXIV AF	BY4741 with megachunks A to F integrated		This study
30	SynXIV AG	BY4741 with megachunks A to G integrated		This study
31	SynXIV AG MET17	BY4741 with megachunks A to G integrated, YNR063W::MET17	MET17 inserted at wild-type chunk W4 locus to facilitate selection of synthetic DNA after meiosis	This study
32	SynXIV AG MET17 alpha	BY4741 with megachunks A to G integrated, YNR063W::MET17, MATalpha		This study
33	SynXIV AG MET17 alpha/SynXIV GX	BY4741 a/alpha diploid with megachunks A to G integrated on one synXIV copy, and G to X integrated on the other, YNR063W::MET17	Diploid from mating strains 32 and 22. Used to combine synthetic chromosome halves	This study
34	SynXIV 2alpha	BY4741 MATalpha, SynXIV A-I, N-X, chunk L4-LEU2	Haploid progeny of strain 33 sporulation, with chunk L4 and LEU2 marker inserted	This study
35	SynXIV 1a	BY4741 MATa, SynXIV A-C, G-X, chunk E4-URA3	Haploid progeny of strain 33 sporulation with chunk E4 and URA3 marker inserted	This study
36	SynXIV 2alpha/1a	BY4741 MAT a/alpha, with megachunks A-I and N-X on one chromosome XIV copy and megachunks A-C and G-X in the other copy, chunk L4-LEU2, chunk E4-URA3	Diploid generated from mating strains 34 and 35	This study
37	SynXIV 29	BY4741 MAT alpha, with megachunks A-H and J2-X	Haploid generated from strain 36 sporulation	This study
38	SynXIV 29 I	BY4741 MAT alpha with megachunks A-I and J2-X integrated. I4-URA3	Chunk H4 was integrated into strain 37 to facilitate megachunk I integrant screening.	This study
39	SynXIV 29 I J1.4	SynXIV 29, I, with chunk J1 integrated	No growth on non-fermentable carbon source. No mitochondrial DNA.	This study
40	SynXIV 29 I J1.8	SynXIV 29, I, with chunk J1 integrated without the LoxP 3’ of MRPL19	Fast growth on non-fermentable carbon source. Mitochondrial DNA present.	This study
41	BYe1	MATa his3Δ1 leu2Δ0 met15Δ0 ura3Δ0. Mixed evolved population.	BY4741 lineage 1 passaged on YP-glycerol medium for 120 generations	This study
42	BYe2	MATa his3Δ1 leu2Δ0 met15Δ0 ura3Δ0. Mixed evolved population.	BY4741 lineage 2 passaged on YP-glycerol medium for 120 generations	This study
43	BYe3	MATa his3Δ1 leu2Δ0 met15Δ0 ura3Δ0. Mixed evolved population.	BY4741 lineage 3 passaged on YP-glycerol medium for 120 generations	This study
44	J1.8e1	SynXIV 29, I, with chunk J1 integrated without the LoxP 3’ of MRPL19. Mixed evolved population.	J1.8 lineage 1 passaged on YP-glycerol for 90 generations.	This study
45	J1.8e2	SynXIV 29, I, with chunk J1 integrated without the LoxP 3’ of MRPL19. Mixed evolved population.	J1.8 lineage 2 passaged on YP-glycerol for 90 generations.	This study
46	J1.8e3	SynXIV 29, I, with chunk J1 integrated without the LoxP 3’ of MRPL19. Mixed evolved population.	J1.8 lineage 3 passaged on YP-glycerol for 90 generations.	This study
47	J1.8e3i	SynXIV 29, I, with chunk J1 integrated without the LoxP 3’ of MRPL19	Isolate from the J1.8e3 population	This study
48	BY4741 MRPL19-GFP-LoxP	MATa his3Δ1 leu2Δ0 met15Δ0 ura3Δ0, NOG2wt-GFP-pRS416	NOG2-GFP fusion with NOG2 intron present	This study
49	BY4741 MRPL19-GFP-native	MATa his3Δ1 leu2Δ0 met15Δ0 ura3Δ0, NOG2syn-GFP-pRS416	NOG2-GFP fusion with NOG2 intron absent	This study
50	BY4741 GFP	MATa his3Δ1 leu2Δ0 met15Δ0 ura3Δ0, pPDR12-GFP-pRS416	Positive control GFP strain	This study
51	SynXIV J1.8 tRNA-413/BY4742	BY4741 MATalpha SynXIV J1.8 with tRNA-pRS413 MATa/BY4742 MATalpha diploid		This study
52	SynXIV 7c	BY4741 MATa with megachunks B-U integrated. URA3 positive.	Haploid generated from strain 51 sporulation. URA3 was inserted at an unknown location to assist with diploid formation.	This study
53	SynXIV 12c	BY4741 MATalpha with megachunks A-C and J-X integrated. D4-LEU2	Haploid generated from strain 51 sporulation. D4-Leu2 integrated to assist with diploid formation and spore screening.	This study
54	SynXIV 12c/7c	BY4741 MATa/alpha diploid from strain 52 and 53 MATing.		This study
55	SynXIV.17	BY4741 MATa megachunks A-C, D4-LEU2, E2-V3	Haploid generated from strain 54 sporulation.	This study
56	SynXIV.17 E	SynXIV.17 with chunk E1 integrated		This study
57	SynXIV.17 EW	SynXIV.17 E with megachunk W		This study
58	SynXIV.17 E W3-W4	SynXIV.17 E with chunks W3 and W4		This study
59	SynXIV.17 EWX	SynXIV.17 EW with megachunk X integrated		This study
60	SynXIV.17.c	SynXIV.17 EWX with megachunk D integrated	Chunk C4 was inserted first to facilitate megachunk D integration.	This study
61	SynXIV.17.c NOG2wt-GFP	SynXIV.17.c with NOG2wt-GFP-pRS416		This study
62	SynXIV.17.c NOG2syn-GFP	SynXIV.17.c with NOG2syn-GFP-pRS416		This study
63	SynXIV.17.c NOG2 wt	SynXIV.17.c with the NOG2 intron re-inserted		This study
64	SynXIV.17.c NOG2 wt, synSUN4	SynXIV.17c NOG2 wt with the SUN4 intron removed	The SUN4 intron was removed to test its effect on fitness	This study
65	SynXIV.17c NOG2 wt, A2-A3	SynXIV.17c NOG2 wt with chunks A2 and A3 re-inserted	Discrepancies on the chunks were fixed	This study
66	SynXIV.17c NOG2 wt, A2-A3, V4	SynXIV.17c NOG2 wt, A2-A3 with chunk V4 re-inserted	The V4-LEU2 marker was not included. Converted the TAG stop codon and missing LoxPsym of the BRE5 gene.	This study
67	SynXIV.17c NOG2 wt, A2-A3, V4, V1	SynXIV.17c NOG2 wt, A2-A3, V4, with chunk V1 re-inserted	Missing SOL1 and EGO4 genes were re-introduced.	This study
68	SynXIV.17c NOG2 wt, A2-A3, M3	SynXIV.17c NOG2 wt, A2-A3, V4, V1, with chunk M3 reinserted	YNL113W and YNL114C TAG stop codons swapped to TAA. Strong respiratory growth defect introduced.	This study
69	SynXIV.17c NOG2 wt, A2-A3, V4, V1, YNL114W	SynXIV.17c NOG2 wt, A2-A3, V4, V1, with YNL113W TAG stop codon swapped to TAA		This study
70	SynXIV.17c NOG2 wt, A2-A3, V4, V1, YNL114W, Chr12	SynXIV.17c NOG2 wt, A2-A3, V4, V1, with YNL113W TAG stop codon swapped to TAA, Chromosome 12 segment duplication removed	Chromosome 12 segment duplication between ECM22 and HAP1 removed	This study
71	SynXIV.17c NOG2 wt, A2-A3, V4, V1, YNL114W, Chr12, IRA1-URA3	SynXIV.17c NOG2 wt, A2-A3, V4, V1, YNL114W, Chr12, IRA1wt-URA3	IRA1A1259D mutation repaired	This study
72	SynXIV.17c NOG2 wt, A2-A3, V4, V1, YNL114W, Chr12. K3	SynXIV.17c NOG2 wt, A2-A3, V4, V1, YNL114W, Chr12, with chunk K3 re-inserted	YNL149C TAG stop codon swapped to TAA	This study
73	SynXIV.17c NOG2 wt, A2-A3, V4, V1, YNL114W, Chr12, K3, YNL116WL697I	SynXIV.17c NOG2 wt, A2-A3, V4, V1, YNL114W, Chr12, K3, with YNL116WL697I mutation repaired		This study
74	SynXIV.17c NOG2 wt, A2-A3, V4, V1, YNL114W, Chr12, K3, YNL116WL697I, E3	SynXIV.17c NOG2 wt, A2-A3, V4, V1, YNL114W, Chr12, K3, with YNL116WL697I repaired, YNL261WI377T repaired		This study
75	BY4741 pRS413	MATa his3Δ1 leu2Δ0 met15Δ0 ura3Δ0, pRS413	Wild-type empty vector control strain	This study
76	SynXIV.17c NOG2 wt, A2-A3, V4, V1, YNL114W, Chr12, K3, YNL116WL697I, E3	SynXIV.17c NOG2 wt, A2-A3, V4, V1, R1, YNL114W, Chr12, K3, with YNL116WL697I repaired, YNL261WI377T repaired, with pRS413	SynXIV strain with empty pRS413 vector	This study
77	SynXIV.17c NOG2 wt, A2-A3, V4, V1, YNL114W, K3, YNL116WL697I, E3	SynXIV.17c NOG2 wt, A2-A3, V4, V1, R1, YNL114W, K3, with YNL116WL697I repaired, YNL261WI377T repaired, with tRNA-pRS413	SynXIV strain with deleted tRNA genes complemented on pRS413 plasmid	This study
78	SynXIV.17c NOG2 wt, A2-A3, V4, V1, R1, YNL114W, Chr12, K3, YNL116WL697I, E3, R1	SynXIV.17c NOG2 wt, A2-A3, V4, V1, R1, YNL114W, Chr12, K3, with YNL116WL697I repaired, YNL261WI377T repaired, YNL037CT295A	YNL037CT295A mutation reverted	This study
79	SynXIV 29 I J1.8, MRPL19-loxPsym	SynXIV 29, I, with chunk J1 integrated with the LoxP 3’ of MRPL19 integrated	Slow growth on non-fermentable carbon source.	This study
