# Supplementary material for: Parallel laboratory evolution and rational debugging reveal genomic plasticity to S. cerevisiae synthetic chromosome XIV defects
Source: Cell Genom. 2023 Nov 9;3(11):100379. doi: 10.1016/j.xgen.2023.100379 (PMC10667330; doi:10.1016/j.xgen.2023.100379)
Supplement: File S1. Data S1–S9 [file mmc3.zip]

Archive with 8 entries (8 files):
- Data S1. Designed synXIV sequence and annotations, related to Figure 1.gff.zip
- Data S2. Mutation presence & absence in fast and slow growing synXIV-wild-type backcrossed haploids, relates to Figure 3.xlsx.zip
- Data S4. PCR tag primers used for synXIV megachunk integration verification, relates to Figure 1.xlsx.zip
- Data S5. MRPL19-GFP fusion constructs, relates to Figure 2.gb.zip
- Data S6. TAR1 native region - pRS-413, relates to Figure 6.gb.zip
- Data S7. NOG2-GFP fusion constructs, relates to Figure 4.gb.zip
- Data S8. synXIV tRNA-array-pRS413, relates to Figure 5.gb.zip
- Data S3. Annotated Nanopore contigs of YPG evolved isolates, relates to Figure 6 1.zip
